# Supplementary material for: Placenta and appetite genes GDF15 and IGFBP7 are associated with hyperemesis gravidarum
Source: Nat Commun. 2018 Mar 21;9:1178. doi: 10.1038/s41467-018-03258-0 (PMC5862842; doi:10.1038/s41467-018-03258-0)
Supplement: Supplementary file 3 — Supplementary Data 1(XLSX 99 kb) [file 41467_2018_3258_MOESM3_ESM.xlsx]

## Sheet: rs45543339, rs16982345
Query SNP: rs45543339 and variants with r2 >= 0.2
chr	pos (hg38)	LD	LD	variant	Ref	Alt	SCAN1*	SCAN1*	SCAN1*	AFR	AMR	ASN	EUR	GERP	SiPhy	Promoter	Enhancer	DNAse	Proteins	Motifs	NHGRI/EBI	GRASP QTL	Selected eQTL	GENCODE	RefSeq	dbSNP
		(r²)	(D')				pvalue	effect	stderr	freq	freq	freq	freq	cons	cons	histone marks	histone marks		bound	changed	GWAS hits	hits	hits	genes	genes	func annot
19	18367004	0.26	0.86	rs11881403	G	A	8.0678e-06	0.189131	0.0424773	0.6	0.54	0.67	0.49				SKIN, PLCNT, LNG, CRVX, BLD	PANC		Fox,Foxp1,Hoxa4,Pax-4,Zfp105			3 hits	PGPEP1	PGPEP1	3'-UTR
19	18369361	0.43	0.85	rs1043063	C	T	2.52747e-06	-0.20402	0.043801	0.24	0.29	0.28	0.36					ESC,MUS		E2F,Pou2f2,Rad21,Zfp691		1 hit	2 hits	PGPEP1	PGPEP1	3'-UTR
19	18371548	0.76	0.87	rs17725099	G	A	1.0543e-13	0.37014	0.0512762	0.25	0.22	0.27	0.25				SKIN, LNG, BLD	BLD		GLI,Zic			2 hits	1.6kb 3' of PGPEP1	1.6kb 3' of PGPEP1
19	18378272	0.21	-0.91	rs10424912	C	T	1.86649e-05	0.180285	0.0420095	0.55	0.52	0.38	0.44							Nrf-2,TCF11::MafG			1 hit	7.9kb 5' of GDF15	7.9kb 5' of GDF15
19	18379474	0.21	-0.87	rs12104325	G	A	0.000106796	-0.162992	0.0419786	0.69	0.53	0.41	0.45				LNG, FAT, BRST, BLD, SKIN, LIV, PLCNT, MUS, CRVX			Foxm1,SIX5,SP2,Znf143			3 hits	6.7kb 5' of GDF15	6.7kb 5' of GDF15
19	18381764	0.75	0.91	rs139242800	C	T	1.74004e-14	-0.397976	0.0536132	0.08	0.16	0.25	0.23				PLCNT, LNG, LIV, BLD			Ets,Irf,NF-I,SP1,TATA				4.4kb 5' of GDF15	4.4kb 5' of GDF15
19	18382254	0.92	0.98	rs58835482	TGGGGGCACCCTGA	T	3.08198e-14	0.386276	0.0524693	0.4	0.21	0.27	0.24				ESC, ESDR, LNG, BRST, SKIN, ADRL, GI, MUS, PLCNT, THYM, BRN	ESDR,ESDR,BLD,KID,MUS,LIV	HEY1,POL2,TBP	CTCF,ERalpha-a,Esr2,Hic1,Maf,NF-E2,Nrf-2,Roaz,ZBTB7A,ZEB1				3.9kb 5' of GDF15	3.9kb 5' of GDF15
19	18385098	0.88	0.94	rs75347775	G	A	2.97868e-14	0.381323	0.0517853	0.14	0.2	0.27	0.25			LIV	ESC, ESDR, BRST, SKIN, LIV, GI, PLCNT, CRVX, BLD	GI,GI,PLCNT		LUN-1				1.1kb 5' of GDF15	1.1kb 5' of GDF15
19	18387436	0.34	1	rs3787023	G	A	2.37752e-06	0.197997	0.0420759	0.56	0.56	0.69	0.5			ESC, ESDR, LNG, IPSC, FAT, STRM, BRST, MUS, BRN, SKIN, LIV, GI, ADRL, PANC, PLCNT, CRVX, VAS, BLD, BONE	ESDR, BRST, BLD, FAT, BRN, GI, MUS, SPLN	ESDR,LNG,SKIN,GI,LNG,MUS,VAS,BLD,BRN,SKIN		CHD2,E2F,ELF1,Maf,Myc,Myf,NF-E2,NRSF,STAT,ZNF263,Zfp691,Znf143			3 hits	GDF15	GDF15	intronic
19	18388612	0.98	0.99	rs1058587	C	G	9.38194e-15	-0.383771	0.0511153	0.14	0.2	0.28	0.25					ESC,ESDR,ESDR,ESDR,ESC,LNG,IPSC,IPSC,BRST,BLD,BLD,BLD,BLD,BLD,BLD,BLD,SKIN,SKIN,SKIN,SKIN,ADRL,BRN,BRN,HRT,GI,GI,KID,LNG,MUS,MUS,PLCNT,GI,THYM,GI,OVRY,PANC,MUS,GI,LNG,BLD,CRVX,LIV,BRST,MUS,MUS,VAS,BLD,BLD,BRN,SKIN,SKIN,LNG	CTCF,POL2,MEF2A,PAX5C20,PAX5N19,RAD21,RXRA,SIN3AK20,SMC3,TCF12,YY1,ZNF143,NFKB,GABP,TAF7,BAF155,CEBPB,CMYC,E2F6,MAX,POL2S2,CCNT2,CTCFL,ETS1,HDAC2,HMGN3,POL2B,TAF1,TBP,USF1,ZBTB7A,SUZ12,GATA1,ZNF263					GDF15	GDF15	missense
19	18388974	0.32	0.98	rs1055150	C	G	2.95452e-06	-0.196222	0.0420941	0.56	0.56	0.69	0.49					ESC,BLD,BLD,BLD,BLD,BLD,SKIN,BRN,HRT,LNG,MUS,MUS,PLCNT,GI,OVRY,PANC,BLD,CRVX,LIV,BLD,BLD,SKIN	POL2	BDP1,Egr-1,p300		3 hits	3 hits	GDF15	GDF15	3'-UTR
19	18389912	0.98	0.99	rs16982345	G	A	6.81383e-15	0.385704	0.0511179	0.14	0.2	0.28	0.25				BLD, SKIN, PLCNT	SKIN,SKIN,MUS,GI,OVRY,LNG,LIV,VAS,BLD	POL2S2,POL2,POL24H8,POL2B	ZEB1		3 hits	3 hits	735bp 3' of GDF15	735bp 3' of GDF15	intronic
19	18391564	0.75	0.97	rs116399833	C	A	7.78124e-14	0.390952	0.0539709	0.12	0.19	0.25	0.21				BLD, CRVX	LNG		Foxa,Foxp1,HDAC2,RREB-1,Zfp105				LRRC25	LRRC25	3'-UTR
19	18392384	1	1	rs45543339	C	T	5.06962e-15	-0.402948	0.0531603	0.18	0.19	0.24	0.25			BLD	BLD, GI, LIV	BLD		LUN-1			1 hit	LRRC25	LRRC25	intronic
*unadjusted

## Sheet: rs143409503, rs4865234
Query SNP: rs143409503 and variants with r2 >= 0.2
chr	pos (hg38)	LD	LD	variant	Ref	Alt	SCAN1*	SCAN1*	SCAN1*	AFR	AMR	ASN	EUR	GERP	SiPhy	Promoter	Enhancer	DNAse	Proteins	Motifs	NHGRI/EBI	GRASP QTL	Selected eQTL	GENCODE	RefSeq	dbSNP
		(r²)	(D')				pvalue	effect	stderr	freq	freq	freq	freq	cons	cons	histone marks	histone marks		bound	changed	GWAS hits	hits	hits	genes	genes	func annot
4	57430417	0.21	-0.86	rs11941122	C	T	0.00539155	0.119475	0.0427675	0.02	0.34	0.5	0.36							Pou3f1,Smad				RP11-319E12.1	225kb 3' of LOC255130
4	57432690	0.2	-0.76	rs940578	G	A	0.00177665	-0.130717	0.0417216	0.04	0.36	0.52	0.41				ADRL			Cdx2,GR,Pbx-1		2 hits		RP11-319E12.1	227kb 3' of LOC255130
4	57433916	0.2	-0.76	rs55994538	A	G	0.00169154	0.131433	0.0417576	0.02	0.36	0.51	0.41							AP-1,Cart1,Elf5,HMG-IY,Hoxa4,NRSF,Pou3f1,Sox				RP11-319E12.1	229kb 3' of LOC255130
4	57434785	0.2	-0.76	rs62314126	G	A	0.00167187	-0.13161	0.0417681	0.02	0.36	0.51	0.41				ESDR			ERalpha-a,GCNF,LRH1,Myc,NF-E2,NR4A,RAR,RORalpha1,RXRA,SF1,Sin3Ak-20				RP11-319E12.1	229kb 3' of LOC255130
4	57435457	0.2	-0.76	rs13139356	A	G	0.459846	0.0316237	0.0427387	0.02	0.36	0.45	0.41				ESDR			Spdef				RP11-319E12.1	230kb 3' of LOC255130
4	57439495	0.45	0.84	rs71659130	GAAGAGA	G	5.68989e-08	0.278501	0.0525025	0.03	0.24	0.3	0.24							HNF4,Mef2				RP11-319E12.1	234kb 3' of LOC255130
4	57441352	0.46	0.85	rs6813490	C	T	5.2539e-08	-0.279138	0.0524989	0.03	0.24	0.3	0.24							BCL,CACD,Ets,RREB-1,p300				RP11-319E12.1	236kb 3' of LOC255130
4	57441487	0.24	-0.84	rs1837710	C	T	0.000264556	0.153515	0.0419527	0.02	0.35	0.52	0.4							NRSF				RP11-319E12.1	236kb 3' of LOC255130
4	57445664	0.55	-0.87	rs6554465	G	A	1.04968e-06	-0.205759	0.0424138	0.22	0.51	0.46	0.59				ESDR, BRN, HRT, KID, LNG, MUS, GI	BRN,BRN,HRT		EWSR1-FLI1,Myc,NERF1a,Nr2e3,SETDB1,STAT,ZNF263				RP11-319E12.1	240kb 3' of LOC255130
4	57446438	0.55	-0.87	rs12505676	G	A	9.86291e-07	-0.206192	0.0423977	0.22	0.51	0.45	0.59				BRN, HRT	BRN,BRN		Foxp1				RP11-319E12.1	241kb 3' of LOC255130
4	57447066	0.8	0.92	rs35672283	T	A	1.62859e-09	0.270627	0.0455605	0.2	0.34	0.38	0.32				BRN			Dmbx1,Obox6,Sox,TATA				RP11-319E12.1	242kb 3' of LOC255130
4	57447083	0.5	0.95	rs34423093	C	G	2.09869e-08	-0.291863	0.0534163	0.02	0.23	0.33	0.22				BRN			Foxp1				RP11-319E12.1	242kb 3' of LOC255130
4	57447434	0.8	0.92	rs71609625	C	T	1.62104e-09	-0.270553	0.0455423	0.2	0.34	0.38	0.32				BRN, KID			Foxa,Pou3f2				RP11-319E12.1	242kb 3' of LOC255130
4	57448098	0.81	0.92	rs11937087	A	G	1.60483e-09	-0.270189	0.0454662	0.23	0.36	0.44	0.32							PPAR				RP11-319E12.1	243kb 3' of LOC255130
4	57451076	0.56	-0.88	rs6845106	C	T	1.08038e-06	0.205107	0.0423299	0.25	0.52	0.52	0.59							Cdx,Dbx1,Foxj1,Foxk1,Foxl1,Foxo,Foxp1,Homez,Hoxc10,Pou1f1,Pou3f2,Pou4f3,Zfp105				RP11-319E12.1	246kb 3' of LOC255130
4	57451466	0.82	0.93	rs6827462	T	C	1.51926e-09	0.270527	0.0454578	0.24	0.36	0.44	0.32							Barx1,Cdx,E2F,FXR,Foxa,Foxj1,Foxk1,Hoxa9,Hoxb13,Hoxb9,Hoxd10,Irf,NF-Y,Pbx3,RFX5,Roaz,SP2				RP11-319E12.1	246kb 3' of LOC255130
4	57452196	0.82	0.93	rs11733611	T	C	1.50425e-09	0.270568	0.0454532	0.24	0.36	0.42	0.32							Foxf2,Foxj2,Foxl1,Mef2,TCF4				RP11-319E12.1	247kb 3' of LOC255130
4	57452242	0.82	0.93	rs11732696	A	G	1.49814e-09	-0.270591	0.0454522	0.24	0.36	0.44	0.32							GR,Sox				RP11-319E12.1	247kb 3' of LOC255130
4	57452291	0.5	0.94	rs138876633	TTGAC	T	1.44509e-08	0.294725	0.0533412	0.08	0.23	0.3	0.22							DMRT7,Dbx1,Foxa,Foxd3,Foxp1,Sox				RP11-319E12.1	247kb 3' of LOC255130
4	57454483	0.56	-0.88	rs6828597	G	C	8.82782e-07	-0.206705	0.0423181	0.24	0.51	0.48	0.59							AIRE				RP11-319E12.1	249kb 3' of LOC255130
4	57454676	0.56	-0.87	rs6855484	A	G	8.81548e-07	0.206702	0.0423151	0.24	0.51	0.48	0.59							GCNF,Gfi1		1 hit		RP11-319E12.1	249kb 3' of LOC255130
4	57454803	0.82	0.93	rs6554467	A	G	1.44535e-09	-0.270773	0.0454405	0.24	0.36	0.42	0.32							AP-1,Elf5,HMG-IY,Sox				RP11-319E12.1	250kb 3' of LOC255130
4	57454939	0.81	0.93	rs7656120	T	C	1.16278e-09	0.27255	0.0454835	0.2	0.35	0.42	0.32											RP11-319E12.1	250kb 3' of LOC255130
4	57454944	0.82	0.93	rs13149925	A	G	1.43274e-09	-0.27082	0.045438	0.24	0.36	0.42	0.32											RP11-319E12.1	250kb 3' of LOC255130
4	57455969	0.82	0.93	rs13116552	T	G	1.39425e-09	0.270962	0.0454298	0.24	0.36	0.42	0.32							RORalpha1				RP11-319E12.1	251kb 3' of LOC255130
4	57456201	0.82	0.93	rs11731217	A	G	1.36806e-09	-0.27106	0.0454238	0.24	0.36	0.44	0.32							NF-kappaB,Rad21				RP11-319E12.1	251kb 3' of LOC255130
4	57456879	0.82	0.93	rs34307399	A	G	1.34241e-09	-0.271139	0.0454149	0.24	0.36	0.44	0.32							Cdx2,GR,Hltf,Hoxa10,Hoxc10,Zfp105				RP11-319E12.1	252kb 3' of LOC255130
4	57457584	0.51	0.96	rs4865232	C	G	6.39047e-08	-0.284716	0.0539738	0.02	0.23	0.3	0.22							Foxa,GR,Pax-4,Sox,TCF4				RP11-319E12.1	252kb 3' of LOC255130
4	57457765	0.52	0.96	rs6849876	G	A	1.00138e-08	0.297281	0.0532313	0.07	0.23	0.3	0.22							Dbx1,Evi-1,Foxd3,Foxp1,GR,HDAC2,HNF1,Hoxa9,Hoxd10,Irf,Irx,SIX5,Zfp105,p300				RP11-319E12.1	252kb 3' of LOC255130
4	57458348	0.82	0.93	rs11133492	C	A	1.3131e-09	0.271227	0.045404	0.24	0.36	0.42	0.32							Pou5f1				RP11-319E12.1	253kb 3' of LOC255130
4	57458364	0.52	0.96	rs11734485	T	C	1.19102e-08	0.295146	0.0531089	0.12	0.24	0.33	0.22							ZBTB7A				RP11-319E12.1	253kb 3' of LOC255130
4	57458574	0.82	0.93	rs11133493	T	C	1.29932e-09	0.271301	0.045404	0.24	0.36	0.44	0.32							Ets			1 hit	RP11-319E12.1	253kb 3' of LOC255130
4	57458942	0.52	0.96	rs11733782	A	G	1.13591e-08	-0.295469	0.053094	0.11	0.24	0.33	0.22							BCL,NRSF				RP11-319E12.1	254kb 3' of LOC255130
4	57459696	0.57	-0.89	rs62314156	A	G	8.40016e-07	0.206879	0.0422717	0.23	0.51	0.48	0.59											RP11-319E12.1	254kb 3' of LOC255130
4	57459698	0.57	-0.89	rs62314157	G	A	8.40052e-07	-0.206874	0.0422708	0.23	0.51	0.48	0.59											RP11-319E12.1	254kb 3' of LOC255130
4	57459739	0.52	0.96	rs17088143	C	T	8.65062e-09	-0.298052	0.053146	0.07	0.23	0.3	0.22											RP11-319E12.1	254kb 3' of LOC255130
4	57460099	0.82	0.93	rs4864624	A	C	1.22671e-09	-0.271531	0.0453749	0.24	0.36	0.42	0.32							Pou3f2,Pou5f1			1 hit	RP11-319E12.1	255kb 3' of LOC255130
4	57461005	0.52	0.96	rs17831752	C	T	8.81048e-09	-0.297662	0.0531054	0.02	0.23	0.3	0.22							Alx4,Gfi1				RP11-319E12.1	256kb 3' of LOC255130
4	57461522	0.52	0.96	rs13122056	C	T	8.49044e-09	-0.297845	0.0530823	0.02	0.23	0.3	0.22				ESDR, ESC			Irf,PU.1,Pax-5				RP11-319E12.1	256kb 3' of LOC255130
4	57462015	0.81	0.92	rs1441065	T	C	9.22341e-10	0.273614	0.0453914	0.23	0.35	0.44	0.32				ESDR, ESC			ZBTB33				RP11-319E12.1	257kb 3' of LOC255130
4	57462718	0.52	0.96	rs11725660	G	T	6.03037e-09	-0.300718	0.0530802	0.07	0.23	0.3	0.22				ESDR, GI			AFP1,Foxi1,HMG-IY,HNF1,Mef2		1 hit		RP11-319E12.1	257kb 3' of LOC255130
4	57462865	0.82	0.93	rs1441066	G	C	1.02035e-09	0.273053	0.0454175	0.2	0.34	0.35	0.32				ESDR, GI			HDAC2,Mef2,Pax-5			1 hit	RP11-319E12.1	258kb 3' of LOC255130
4	57463217	0.82	0.93	rs5011491	A	G	9.57889e-10	-0.273273	0.0453768	0.24	0.36	0.44	0.32				ESDR, HRT, GI	HRT					1 hit	RP11-319E12.1	258kb 3' of LOC255130
4	57463402	0.82	0.93	rs12643565	G	A	8.18703e-10	0.27462	0.0454216	0.19	0.35	0.42	0.32				ESDR, HRT, GI			E2F,Nkx2,PLAG1			1 hit	RP11-319E12.1	258kb 3' of LOC255130
4	57463405	0.82	0.93	rs12643566	G	A	8.16728e-10	0.274646	0.0454229	0.19	0.35	0.42	0.32				ESDR, HRT, GI			Nkx2,PLAG1			1 hit	RP11-319E12.1	258kb 3' of LOC255130
4	57463529	0.8	0.93	rs12640798	A	G	7.9977e-10	-0.274803	0.0454246	0.2	0.35	0.44	0.32				ESDR, HRT, GI			AP-1,ATF2,ATF3,ATF4,E4BP4,E4F1,Hoxa3,Jundm2,SIX5,TATA,Znf143,p300			1 hit	RP11-319E12.1	258kb 3' of LOC255130
4	57465467	0.52	0.96	rs11940746	C	T	6.20176e-09	-0.300875	0.0531496	0.02	0.23	0.3	0.22			HRT	MUS	HRT		CTCF,Ncx				RP11-319E12.1	260kb 3' of LOC255130
4	57465895	0.52	0.96	rs1441067	G	A,T	6.17606e-09	-0.300931	0.0531534	0.03	0.23	0.3	0.22			HRT	MUS	HRT,MUS,MUS						RP11-319E12.1	261kb 3' of LOC255130
4	57467274	0.57	-0.89	rs6810562	A	G	9.56187e-07	0.205827	0.0422742	0.31	0.51	0.48	0.59							ERalpha-a,Mxi1,Myc,Pax-5,SREBP				1.3kb 3' of RP11-319E12.1	262kb 3' of LOC255130
4	57467389	0.56	-0.89	rs6810817	A	G	9.52732e-07	0.20586	0.0422748	0.31	0.51	0.48	0.59							Pou2f2				1.4kb 3' of RP11-319E12.1	262kb 3' of LOC255130
4	57467868	0.54	-0.88	rs4419528	C	T	1.58405e-06	0.202104	0.0423627	0.28	0.49	0.46	0.58							CDP,Fox,Foxd1,Foxi1,Foxj1,Foxj2,Gm397,Pou3f2,XBP-1,Zfp105				1.9kb 3' of RP11-319E12.1	263kb 3' of LOC255130
4	57468024	0.52	0.95	rs78900375	C	G	NA	NA	NA	0.03	0.24	0.3	0.22											2kb 3' of RP11-319E12.1	263kb 3' of LOC255130
4	57468318	0.52	0.96	rs149151410	T	C	NA	NA	NA	0.03	0.23	0.3	0.22							TAL1				2.3kb 3' of RP11-319E12.1	263kb 3' of LOC255130
4	57471898	0.52	0.96	rs4475208	C	T	4.09636e-09	-0.305523	0.0533576	0.02	0.23	0.3	0.22							Smad				5.9kb 3' of RP11-319E12.1	267kb 3' of LOC255130
4	57472549	0.52	0.96	rs71601696	C	T	3.88014e-09	-0.306058	0.0533724	0.02	0.23	0.3	0.22							Mrg1::Hoxa9,TCF12				6.6kb 3' of RP11-319E12.1	267kb 3' of LOC255130
4	57472618	0.83	0.93	rs11133496	T	C	6.36041e-10	0.276965	0.045515	0.29	0.36	0.42	0.32							HNF4,LXR,Pou3f1,VDR			1 hit	6.6kb 3' of RP11-319E12.1	267kb 3' of LOC255130
4	57473225	0.51	0.96	rs145193724	CT	C	4.06144e-09	0.305927	0.0534163	0.02	0.23	0.29	0.22							Ets,Hic1,ZNF219				7.2kb 3' of RP11-319E12.1	268kb 3' of LOC255130
4	57474152	0.52	0.96	rs1348114	G	A	3.47229e-09	0.30707	0.0533878	0.02	0.23	0.3	0.22							CEBPG				8.2kb 3' of RP11-319E12.1	269kb 3' of LOC255130
4	57474747	0.33	-0.87	rs12650171	C	T	1.14599e-05	0.18074	0.0412058	0.03	0.38	0.47	0.47							Cdx,Irf				8.8kb 3' of RP11-319E12.1	269kb 3' of LOC255130
4	57474799	0.56	-0.89	rs6845422	G	A	5.86944e-07	-0.209812	0.0422709	0.11	0.5	0.47	0.58							Rhox11				8.8kb 3' of RP11-319E12.1	269kb 3' of LOC255130
4	57474855	0.53	0.96	rs4864625	T	C	4.87108e-09	0.316086	0.0556011	0.19	0.26	0.37	0.22							Klf7,SP1				8.9kb 3' of RP11-319E12.1	270kb 3' of LOC255130
4	57475923	0.52	0.96	rs11947058	C	T	3.00182e-09	-0.308466	0.0534202	0.02	0.23	0.3	0.22											9.9kb 3' of RP11-319E12.1	271kb 3' of LOC255130
4	57476081	0.52	0.96	rs141171614	TTA	T	2.95148e-09	0.308631	0.0534246	0.02	0.23	0.3	0.22							Evi-1,Foxa,Foxd3,Foxf1,Foxj1,Foxl1,Foxo,HMG-IY,HNF1,Mef2,Pax-4,Pou1f1,Pou3f2,Zfp105				10kb 3' of RP11-319E12.1	271kb 3' of LOC255130
4	57476549	0.52	0.96	rs11725834	A	C	2.84359e-09	-0.308992	0.0534337	0.02	0.23	0.3	0.22				HRT			FAC1,Fox,Foxa,Foxf1,Foxj1,Foxj2,Foxk1,Foxp1,Foxq1,NF-I,RREB-1,Zfp105				11kb 3' of RP11-319E12.1	271kb 3' of LOC255130
4	57477261	0.53	0.96	rs9993902	C	T	2.947e-09	-0.307674	0.0532351	0.28	0.27	0.38	0.22							FXR,Hoxb9,Irf,NF-I,PLZF,SP1				11kb 3' of RP11-319E12.1	272kb 3' of LOC255130
4	57478117	0.87	0.94	rs7667356	C	T	3.19877e-10	-0.281093	0.0454018	0.55	0.37	0.43	0.33							Ik-2,Pitx2			1 hit	12kb 3' of RP11-319E12.1	273kb 3' of LOC255130
4	57479066	0.56	0.8	rs11729995	T	A	3.46023e-10	0.280693	0.0454013	0.22	0.36	0.33	0.36							Dbx1,Fox,Foxp1,Hlx1,Ncx,TATA				12kb 5' of RP11-319E12.2	274kb 3' of LOC255130
4	57479073	0.44	0.68	rs11729999	T	A	0.385865	0.0889791	0.103659	0.52	0.36	0.38	0.32											12kb 5' of RP11-319E12.2	274kb 3' of LOC255130
4	57479935	0.55	0.97	rs13125455	C	G	2.36177e-09	-0.310487	0.0534239	0.12	0.25	0.32	0.22											11kb 5' of RP11-319E12.2	275kb 3' of LOC255130
4	57480797	0.9	0.96	rs7664270	T	A	2.57159e-10	0.282597	0.0454054	0.57	0.38	0.43	0.33										1 hit	11kb 5' of RP11-319E12.2	275kb 3' of LOC255130
4	57481713	0.55	0.98	rs34393442	C	T	2.61521e-09	-0.30941	0.0533831	0.02	0.23	0.31	0.22							BCL,Ets,GLI,Irf,SP1,Znf143				9.7kb 5' of RP11-319E12.2	276kb 3' of LOC255130
4	57483666	0.94	0.99	rs1441061	C	T	8.38597e-10	-0.271517	0.0448869	0.42	0.36	0.36	0.34							CEBPA,CEBPB,Hoxa5,Irf,Maf,STAT			1 hit	7.7kb 5' of RP11-319E12.2	278kb 3' of LOC255130
4	57483723	0.94	0.99	rs1441062	T	C	6.97537e-10	0.272662	0.0448658	0.43	0.37	0.43	0.34							Mrg1::Hoxa9,p300			1 hit	7.7kb 5' of RP11-319E12.2	278kb 3' of LOC255130
4	57484433	0.22	0.92	rs7654918	T	G	0.156638	0.0878936	0.0626262	0.47	0.14	0.12	0.12											7kb 5' of RP11-319E12.2	279kb 3' of LOC255130
4	57484529	0.21	0.91	rs17832300	G	T	0.203966	-0.0802999	0.0637569	0.02	0.1	0.05	0.11							BDP1,HDAC2,PU.1,TATA				6.9kb 5' of RP11-319E12.2	279kb 3' of LOC255130
4	57484569	0.21	0.91	rs11938137	A	C	0.193726	-0.0819457	0.0636066	0.2	0.11	0.12	0.11							AIRE,NF-AT,NF-AT1				6.8kb 5' of RP11-319E12.2	279kb 3' of LOC255130
4	57484635	0.55	0.97	rs13102887	T	G	2.50503e-09	0.30935	0.0533101	0.03	0.24	0.31	0.23							AIRE,AP-1,BCL,Foxf1,NRSF				6.8kb 5' of RP11-319E12.2	279kb 3' of LOC255130
4	57484650	0.22	0.92	rs7696759	A	C	0.139986	-0.0916714	0.0627148	0.49	0.14	0.12	0.12							BCL,CEBPB,ELF1,Ets,SP1,STAT,p300		1 hit	1 hit	6.7kb 5' of RP11-319E12.2	279kb 3' of LOC255130
4	57484898	1	1	rs143409503	T	TAGC	1.85711e-10	-0.284586	0.0453578	0.35	0.35	0.38	0.33							BRCA1,Foxp1,NRSF,RFX5,RREB-1				6.5kb 5' of RP11-319E12.2	280kb 3' of LOC255130
4	57484957	0.22	0.92	rs13103281	A	T	0.139357	-0.091964	0.0628201	0.27	0.14	0.12	0.12							CEBPD,Hoxb3,Pax-4,STAT,ZEB1				6.4kb 5' of RP11-319E12.2	280kb 3' of LOC255130
4	57485029	0.95	1	rs1441063	G	A	8.29361e-10	0.271025	0.0447906	0.22	0.37	0.46	0.34							Irx,Mef2			1 hit	6.4kb 5' of RP11-319E12.2	280kb 3' of LOC255130
4	57485225	0.21	0.91	rs17832462	A	G	0.195533	-0.0817373	0.0637026	0.03	0.1	0.05	0.11							Eomes,HNF1,Hoxd8,Mef2,Pou4f3,Pou6f1,SIX5,Sox,TBX5				6.2kb 5' of RP11-319E12.2	280kb 3' of LOC255130
4	57485498	0.94	0.98	rs13104426	A	G	1.57356e-09	-0.267475	0.0449601	0.1	0.34	0.39	0.34							Cdx2,Foxp1,Hoxb9,Hoxd10,Nkx6-1,Pou2f2,Sox			1 hit	5.9kb 5' of RP11-319E12.2	280kb 3' of LOC255130
4	57485859	0.94	0.98	rs12648926	G	A	1.57133e-09	0.267476	0.0449586	0.1	0.34	0.39	0.34				PANC			ERalpha-a,HNF4			1 hit	5.5kb 5' of RP11-319E12.2	281kb 3' of LOC255130
4	57485919	0.94	0.98	rs12648932	G	C	1.56963e-09	0.267464	0.0449553	0.1	0.34	0.39	0.34				PANC			Pitx2,SREBP			1 hit	5.5kb 5' of RP11-319E12.2	281kb 3' of LOC255130
4	57485936	0.21	0.91	rs12646772	T	C	0.194725	0.081862	0.0636857	0.03	0.1	0.05	0.11				PANC			ERalpha-a,ZEB1				5.5kb 5' of RP11-319E12.2	281kb 3' of LOC255130
4	57486071	0.94	0.98	rs1345040	A	G	1.58325e-09	-0.267366	0.0449492	0.1	0.34	0.39	0.34							Maf,p300			1 hit	5.3kb 5' of RP11-319E12.2	281kb 3' of LOC255130
4	57486107	0.94	0.98	rs1345039	T	C	1.58757e-09	0.267342	0.0449483	0.11	0.34	0.39	0.34							GATA,Maf,NRSF,TAL1			1 hit	5.3kb 5' of RP11-319E12.2	281kb 3' of LOC255130
4	57486231	0.94	0.98	rs1345038	C	A	1.58288e-09	0.267365	0.0449486	0.1	0.34	0.39	0.34							CEBPA,CEBPB,p300			1 hit	5.2kb 5' of RP11-319E12.2	281kb 3' of LOC255130
4	57486289	0.94	0.98	rs1345037	A	T	1.58083e-09	-0.267375	0.0449488	0.1	0.34	0.39	0.34							BCL			1 hit	5.1kb 5' of RP11-319E12.2	281kb 3' of LOC255130
4	57486392	0.94	0.98	rs1345036	T	C	1.57827e-09	0.267387	0.044949	0.1	0.34	0.39	0.34							Ets,GR,Irx,Mef2			1 hit	5kb 5' of RP11-319E12.2	281kb 3' of LOC255130
4	57486674	0.63	-1	rs9312687	G	A	6.78828e-07	-0.207279	0.041953	0.23	0.5	0.45	0.56							E2A,TBX5,ZEB1			1 hit	4.7kb 5' of RP11-319E12.2	281kb 3' of LOC255130
4	57486680	0.92	0.96	rs11940706	A	T	1.56655e-09	-0.267444	0.0449496	0.1	0.33	0.39	0.34							Pitx2			1 hit	4.7kb 5' of RP11-319E12.2	281kb 3' of LOC255130
4	57486707	0.94	0.98	rs9312688	A	G	7.78178e-10	-0.271203	0.0447441	0.54	0.38	0.44	0.34							PLAG1,Zfx			1 hit	4.7kb 5' of RP11-319E12.2	281kb 3' of LOC255130
4	57486752	0.92	0.98	rs13112581	A	G	1.56224e-09	-0.267464	0.0449497	0.1	0.34	0.39	0.34							GR,TATA,YY1			1 hit	4.6kb 5' of RP11-319E12.2	281kb 3' of LOC255130
4	57486869	0.21	0.91	rs71601699	A	G	0.204959	-0.0799476	0.063614	0.07	0.1	0.05	0.11							BCL,BDP1,Egr-1,Ets,Irf,NF-E2,Rad21,SP1,Znf143,p300				4.5kb 5' of RP11-319E12.2	282kb 3' of LOC255130
4	57486903	0.21	0.91	rs71601700	C	T	0.195835	-0.0816721	0.0636943	0.03	0.1	0.05	0.11							Nanog,TEF-1,Zbtb3				4.5kb 5' of RP11-319E12.2	282kb 3' of LOC255130
4	57487005	0.94	0.98	rs17081963	A	G	1.55119e-09	-0.267515	0.0449499	0.1	0.34	0.39	0.34										1 hit	4.4kb 5' of RP11-319E12.2	282kb 3' of LOC255130
4	57487114	0.94	0.98	rs71609626	G	A	1.54894e-09	0.267525	0.0449499	0.1	0.34	0.39	0.34							AP-3,HDAC2,p300			1 hit	4.3kb 5' of RP11-319E12.2	282kb 3' of LOC255130
4	57487250	0.94	0.98	rs71609627	G	C	8.87653e-09	0.255665	0.0450879	0.1	0.34	0.39	0.34				BRN, GI			FXR,ZBTB7A			1 hit	4.1kb 5' of RP11-319E12.2	282kb 3' of LOC255130
4	57487255	0.94	0.98	rs71609628	C	T	8.86503e-09	-0.255674	0.0450879	0.1	0.33	0.39	0.34				BRN, GI			ZBTB7A			1 hit	4.1kb 5' of RP11-319E12.2	282kb 3' of LOC255130
4	57487707	0.94	0.98	rs1345035	A	G	1.52632e-09	-0.267625	0.0449492	0.1	0.34	0.39	0.34							DMRT3,DMRT4,GR,RFX5			1 hit	3.7kb 5' of RP11-319E12.2	282kb 3' of LOC255130
4	57488786	0.95	1	rs4865233	G	A	7.10678e-10	0.271792	0.0447384	0.55	0.38	0.46	0.34				BRN, GI			Mtf1,RP58,XBP-1			1 hit	2.6kb 5' of RP11-319E12.2	283kb 3' of LOC255130
4	57488849	0.95	1	rs4865234	A	G	7.95366e-10	-0.270949	0.044728	0.49	0.38	0.46	0.34				BRN			AhR::Arnt,Arnt,NRSF			1 hit	2.5kb 5' of RP11-319E12.2	284kb 3' of LOC255130
4	57489535	0.55	0.97	rs11735670	T	C	2.27225e-09	0.309967	0.0532781	0.03	0.24	0.33	0.23							PPAR,TR4				1.9kb 5' of RP11-319E12.2	284kb 3' of LOC255130
4	57489717	0.21	0.91	rs1866872	T	C	0.200177	0.0808915	0.0636936	0.02	0.1	0.05	0.11							ELF1,GATA,HDAC2,Irf,Mef2,RXRA,TATA,p300				1.7kb 5' of RP11-319E12.2	284kb 3' of LOC255130
4	57489962	0.55	0.97	rs13111759	G	T	2.42982e-09	-0.309389	0.0532743	0.03	0.24	0.33	0.23				BRN			CIZ,FAC1,Foxd3,Foxp1,RREB-1,SIX5,Sox,Zfp105				1.4kb 5' of RP11-319E12.2	285kb 3' of LOC255130
4	57490677	0.55	0.97	rs1441064	A	G	2.38712e-09	-0.309578	0.0532813	0.03	0.24	0.3	0.22			GI, LNG	BRN, FAT, HRT	BRST,SKIN,LNG,BRST	CEBPB,STAT3	Foxa,Foxj2		1 hit		712bp 5' of RP11-319E12.2	285kb 3' of LOC255130
4	57492982	0.96	1	rs7683010	G	T	1.80397e-09	-0.265085	0.0446963	0.61	0.37	0.43	0.34				HRT			TEF-1			1 hit	RP11-319E12.2	288kb 3' of LOC255130
4	57493299	0.59	0.98	rs34861692	G	A	1.43905e-08	0.288697	0.0521893	0.17	0.25	0.3	0.23				HRT			GR,Irf				RP11-319E12.2	288kb 3' of LOC255130
4	57493369	0.2	0.91	rs13134732	G	A	0.126721	0.0977738	0.0647085	0.05	0.08	0.05	0.11				HRT			Foxo,THAP1				RP11-319E12.2	288kb 3' of LOC255130
4	57494210	0.59	0.98	rs4865235	G	A	1.39858e-08	0.288955	0.0521922	0.18	0.25	0.3	0.23							GATA				RP11-319E12.2	289kb 3' of LOC255130
4	57494587	0.59	0.98	rs2018335	G	A	1.42344e-08	0.288805	0.052192	0.17	0.25	0.3	0.23							CEBPB,CEBPD,Myc,p300				RP11-319E12.2	289kb 3' of LOC255130
4	57496980	0.93	0.96	rs4865237	A	G	4.26313e-09	-0.259847	0.0448611	0.45	0.36	0.43	0.33				ESDR			Hltf,Ik-2			1 hit	1.7kb 3' of RP11-319E12.2	292kb 3' of LOC255130
4	57496999	0.93	0.96	rs4865238	T	A	3.54225e-09	0.26138	0.0449	0.23	0.34	0.35	0.33				ESDR			AhR::Arnt,Arnt,Pou2f2			1 hit	1.8kb 3' of RP11-319E12.2	292kb 3' of LOC255130
4	57497838	0.27	-0.53	rs12650381	G	T	7.248e-05	0.177442	0.0451781	0.21	0.59	0.54	0.68				ESDR, BRN, GI	MUS		LBP-9				2.6kb 3' of RP11-319E12.2	293kb 3' of LOC255130
4	57498983	0.2	0.91	rs12649153	A	T	0.128548	-0.097336	0.0647254	0.03	0.08	0.06	0.11				BRN			GATA				3.7kb 3' of RP11-319E12.2	294kb 3' of LOC255130
4	57499254	0.54	0.97	rs1441080	T	C	2.2989e-08	0.286584	0.0525618	0.17	0.25	0.3	0.22							Foxp1,Hoxa9,Pax-6,RREB-1,TATA				4kb 3' of RP11-319E12.2	294kb 3' of LOC255130
4	57499898	0.2	0.91	rs1441079	C	T	0.152112	-0.091527	0.0645478	0.16	0.09	0.06	0.11					PLCNT,LNG	CEBPB,CTCF,FOSL2,FOXA1,JUND,STAT3					4.7kb 3' of RP11-319E12.2	295kb 3' of LOC255130
4	57500065	0.91	0.96	rs11133500	T	C	5.94519e-09	0.258479	0.0450626	0.15	0.33	0.36	0.33						CTCF,CEBPB,FOXA1,JUND,STAT3				1 hit	4.8kb 3' of RP11-319E12.2	295kb 3' of LOC255130
4	57500508	0.21	0.91	rs66480363	C	T	0.11188	-0.100186	0.0636978	0.15	0.1	0.06	0.11							NF-Y				5.3kb 3' of RP11-319E12.2	295kb 3' of LOC255130
4	57500880	0.21	0.91	rs12332019	T	C	0.102793	0.102596	0.0635784	0.42	0.13	0.13	0.11							Irx				5.6kb 3' of RP11-319E12.2	296kb 3' of LOC255130
4	57501053	0.54	0.99	rs149009637	CAT	C	3.29161e-08	0.285926	0.0530467	0.12	0.24	0.3	0.22							AP-1,AP-2,BAF155,BATF,Bach1,Bach2,GATA,HMGN3,Irf,KAP1,Maf,Myc,Nrf-2,PRDM1,RXRA,STAT,Sox,TCF4,p300				5.8kb 3' of RP11-319E12.2	296kb 3' of LOC255130
4	57502380	0.2	0.91	rs34654155	A	T	0.147507	-0.0927542	0.0646868	0.03	0.09	0.06	0.11				FAT, GI, BRN, HRT, MUS			Foxi1,Foxj2,Foxk1,Mef2,Mrg,Pax-4,Pou2f2				7.1kb 3' of RP11-319E12.2	297kb 3' of LOC255130
4	57506901	0.53	0.96	rs142204419	C	T	5.04805e-08	-0.281765	0.0529744	0.11	0.23	0.3	0.22							Hic1,Myc,ZEB1				12kb 3' of RP11-319E12.2	302kb 3' of LOC255130
4	57507204	0.37	-0.94	rs62312764	C	T	4.00224e-05	0.170254	0.0414331	0.04	0.38	0.48	0.46							ERalpha-a,Hic1,NRSF,STAT				12kb 3' of RP11-319E12.2	302kb 3' of LOC255130
4	57508007	0.54	0.96	rs11931541	T	C	5.88317e-08	0.280183	0.052934	0.11	0.24	0.3	0.23							RBP-Jkappa,YY1				13kb 3' of RP11-319E12.2	303kb 3' of LOC255130
4	57508211	0.54	0.96	rs11944179	C	T	5.48237e-08	-0.280789	0.0529297	0.11	0.24	0.3	0.23							TEF-1				13kb 3' of RP11-319E12.2	303kb 3' of LOC255130
4	57510835	0.54	0.96	rs7694266	G	A	1.16839e-07	0.275629	0.0532583	0.11	0.23	0.31	0.23											16kb 3' of RP11-319E12.2	306kb 3' of LOC255130
4	57512355	0.3	0.88	rs11935949	A	G	3.32101e-05	-0.236764	0.0583697	0.34	0.1	0	0.16				ESDR			BCL,E2F,ELF1,Ets,FEV,NF-kappaB,Pbx3,STAT,Spz1,ZBTB33,p300				17kb 3' of RP11-319E12.2	307kb 3' of LOC255130
4	57512613	0.33	0.88	rs7660500	G	T	2.06113e-05	-0.23733	0.0569868	0.41	0.24	0.3	0.18				ESDR			UF1H3BETA				17kb 3' of RP11-319E12.2	307kb 3' of LOC255130
4	57512987	0.33	0.88	rs7691249	A	G	1.9103e-05	-0.238219	0.056979	0.41	0.2	0.27	0.18											18kb 3' of RP11-319E12.2	308kb 3' of LOC255130
4	57513287	0.3	0.83	rs11728064	A	T	2.31968e-05	-0.235501	0.0568919	0.41	0.24	0.3	0.18							Barhl1,Barx1,Barx2,Bsx,Dbx1,Dbx2,En-1,Esx1,HNF6,Hbp1,Hmx,Hoxb4,Hoxb7,Hoxc6,Hoxd8,Isl2,Msx-1,Ncx,Nkx2,Pax-6,Pbx-1,Phox2a,Pou1f1,Pou3f2,Pou3f3,Prrx1,Prrx2,Sox,Vax2				18kb 3' of RP11-319E12.2	308kb 3' of LOC255130
4	57513405	0.3	0.83	rs11731845	G	C	2.34101e-05	0.235359	0.0568845	0.41	0.24	0.3	0.18							Msx2,PLZF,Sox,TATA				18kb 3' of RP11-319E12.2	308kb 3' of LOC255130
4	57513851	0.27	0.83	rs11133501	C	A	3.62305e-05	0.235037	0.0582211	0.15	0.09	0	0.16							Elf3,Hbp1				19kb 3' of RP11-319E12.2	309kb 3' of LOC255130
4	57513867	0.3	0.83	rs11133502	T	C	1.95345e-05	0.23769	0.0569183	0.33	0.22	0.28	0.18							Dbx1,E4BP4,En-1,Foxp1,HDAC2,Hmx,Irx,Ncx,Nkx6-1,Pou2f2,Sox				19kb 3' of RP11-319E12.2	309kb 3' of LOC255130
4	57514156	0.3	0.83	rs11133504	G	A	2.05057e-05	0.236941	0.0568794	0.35	0.22	0.28	0.18					ESDR		CEBPB,RFX5	1 hit	1 hit		19kb 3' of RP11-319E12.2	309kb 3' of LOC255130
4	57514385	0.24	0.82	rs148745420	T	TTTTA	3.59686e-05	-0.235087	0.0582139	0.1	0.07	0.01	0.15							BCL,CIZ,EWSR1-FLI1,Foxa,Foxk1,Foxo,Foxp1,HDAC2,Hoxd10,Irf,Mef2,Nanog,Pax-5,RXRA,STAT,TATA,Zfp105,p300				19kb 3' of RP11-319E12.2	309kb 3' of LOC255130
4	57514868	0.31	0.86	rs11290846	CT	C	2.72332e-05	0.232565	0.0566537	0.41	0.24	0.28	0.17							Foxp1				20kb 3' of RP11-319E12.2	310kb 3' of LOC255130
4	57515002	0.31	0.85	rs6554475	G	C	3.43884e-05	0.229294	0.0565551	0.41	0.24	0.3	0.18							TCF12				20kb 3' of RP11-319E12.2	310kb 3' of LOC255130
4	57515257	0.28	0.85	rs6849346	G	C	4.31767e-05	0.231573	0.057911	0.31	0.1	0	0.16									2 hits		20kb 3' of RP11-319E12.2	310kb 3' of LOC255130
4	57515378	0.31	0.85	rs6827440	A	G	3.51983e-05	-0.228952	0.0565418	0.41	0.24	0.3	0.18							Barx1,Bsx,Dlx2,VDR				20kb 3' of RP11-319E12.2	310kb 3' of LOC255130
4	57515522	0.28	0.85	rs11933028	A	G	4.48703e-05	-0.231329	0.0579801	0.09	0.08	0	0.16							ATF3,Mrg				20kb 3' of RP11-319E12.2	310kb 3' of LOC255130
4	57515687	0.28	0.85	rs10008947	G	T	4.31912e-05	-0.231574	0.0579125	0.31	0.1	0	0.16							Hic1				20kb 3' of RP11-319E12.2	310kb 3' of LOC255130
4	57515790	0.28	0.85	rs7692338	G	A	4.31855e-05	0.231578	0.057913	0.31	0.1	0	0.16											21kb 3' of RP11-319E12.2	310kb 3' of LOC255130
4	57516007	0.28	0.85	rs80023898	A	G	4.49929e-05	-0.231296	0.0579808	0.09	0.08	0	0.16							Cphx,Isl2,Pou1f1				21kb 3' of RP11-319E12.2	311kb 3' of LOC255130
4	57516889	0.28	0.85	rs11133505	C	G	4.51565e-05	-0.231256	0.0579825	0.09	0.08	0	0.16							DMRT2,DMRT7,Nkx2,Pax-6				22kb 3' of RP11-319E12.2	312kb 3' of LOC255130
4	57517006	0.28	0.85	rs34359191	TG	T	4.32517e-05	0.231577	0.0579181	0.32	0.1	0	0.16							HNF4				22kb 3' of RP11-319E12.2	312kb 3' of LOC255130
4	57517036	0.31	0.85	rs10014709	G	T	3.60374e-05	-0.228631	0.0565353	0.37	0.24	0.3	0.18							Mef2,RREB-1,Zfp105				22kb 3' of RP11-319E12.2	312kb 3' of LOC255130
4	57517250	0.28	0.85	rs10014898	G	A	4.35767e-05	0.231488	0.0579197	0.32	0.1	0.01	0.16							Elf3,HDAC2,NF-I,Sox				22kb 3' of RP11-319E12.2	312kb 3' of LOC255130
4	57517584	0.31	0.85	rs10015245	G	A	3.65606e-05	0.228412	0.056525	0.38	0.24	0.3	0.18							Pou1f1				22kb 3' of RP11-319E12.2	312kb 3' of LOC255130
4	57517853	0.3	0.84	rs59593157	T	A	4.03527e-05	0.227081	0.0564994	0.38	0.24	0.3	0.18							Bach1,DMRT7,Evi-1,Osf2,SIX5,Sox				23kb 3' of RP11-319E12.2	313kb 3' of LOC255130
4	57518240	0.28	0.85	rs138481552	C	T	3.33697e-05	-0.235939	0.0581917	0.02	0.08	0	0.16							SZF1-1,Spz1,ZBTB33				23kb 3' of RP11-319E12.2	313kb 3' of LOC255130
4	57518367	0.28	0.85	rs6823046	C	T	6.01825e-05	-0.22679	0.0577787	0.31	0.09	0	0.16							ATF3,NF-I,Nrf-2,Nrf1,TCF11::MafG				23kb 3' of RP11-319E12.2	313kb 3' of LOC255130
4	57518530	0.27	0.85	rs148470720	G	C	3.26497e-05	0.237705	0.0585639	0.01	0.08	0	0.16							Duxl,HDAC2,Mef2,Sox,TATA				23kb 3' of RP11-319E12.2	313kb 3' of LOC255130
4	57518610	0.26	0.85	rs142693048	A	C	4.59343e-05	-0.232681	0.058401	0.09	0.08	0	0.15							Fox,Foxa,Foxj1,Pax-4,RREB-1,Sox,Zfp105,p300				23kb 3' of RP11-319E12.2	313kb 3' of LOC255130
4	57518856	0.2	0.85	rs139940249	A	T	2.25271e-06	-0.308363	0.0672086	0.21	0.19	0.23	0.12							DMRT7				24kb 3' of RP11-319E12.2	314kb 3' of LOC255130
4	57519072	0.24	0.86	rs143252567	T	C	NA	NA	NA	0.3	0.2	0.25	0.14											24kb 3' of RP11-319E12.2	314kb 3' of LOC255130
4	57519532	0.25	0.83	rs146816180	G	T	NA	NA	NA	0.28	0.21	0.28	0.15							Barx1,Barx2,CEBPB,En-1,Gbx2,Msx-1,Nobox,Prrx1				24kb 3' of RP11-319E12.2	314kb 3' of LOC255130
4	57519680	0.24	0.85	rs141339478	G	C	1.45885e-05	0.272124	0.0644085	0.31	0.2	0.27	0.14							DMRT5				24kb 3' of RP11-319E12.2	314kb 3' of LOC255130
4	57519697	0.24	0.86	rs145095570	T	C	1.4626e-05	0.272084	0.0644071	0.31	0.2	0.27	0.14											24kb 3' of RP11-319E12.2	314kb 3' of LOC255130
4	57519708	0.22	0.85	rs149534003	C	T	1.54391e-05	-0.280415	0.0666674	0.29	0.08	0	0.13							Mef2				24kb 3' of RP11-319E12.2	314kb 3' of LOC255130
4	57520297	0.28	0.83	rs9684960	T	C	4.87155e-05	0.228994	0.0575929	0.36	0.23	0.29	0.17							AIRE,Pou2f2				25kb 3' of RP11-319E12.2	315kb 3' of LOC255130
4	57520596	0.26	0.83	rs140746760	C	T	4.8099e-05	-0.234478	0.0590164	0.09	0.08	0	0.16							TATA				25kb 3' of RP11-319E12.2	315kb 3' of LOC255130
4	57520616	0.25	0.82	rs145635284	T	C	4.81224e-05	0.234471	0.0590162	0.09	0.08	0	0.16							Pou2f2,Sox				25kb 3' of RP11-319E12.2	315kb 3' of LOC255130
4	57520672	0.22	0.82	rs147737384	A	G	NA	NA	NA	0.36	0.21	0.27	0.14							Sox				25kb 3' of RP11-319E12.2	315kb 3' of LOC255130
4	57520742	0.27	0.84	rs146679518	T	G	3.83201e-05	0.233298	0.0579655	0.32	0.1	0	0.16							AP-1				26kb 3' of RP11-319E12.2	315kb 3' of LOC255130
4	57520814	0.28	0.85	rs9684204	C	G	4.50837e-05	-0.231007	0.0579104	0.31	0.1	0	0.16							CIZ,DBP,Fox,Foxa,Foxi1,Foxj2,HDAC2,Irf,RREB-1,p300				26kb 3' of RP11-319E12.2	316kb 3' of LOC255130
4	57520894	0.24	0.85	rs143731968	C	T	4.77733e-05	-0.230462	0.0579673	0.09	0.07	0	0.14							Zfx				26kb 3' of RP11-319E12.2	316kb 3' of LOC255130
4	57521054	0.27	0.85	rs141854818	A	T	4.77884e-05	-0.230456	0.0579668	0.09	0.08	0	0.16							Arid3a,CEBPG,Dbx1,Dlx2,Dlx3,Foxp1,GR,HDAC2,Hoxb8,Hoxd10,Mef2,Nkx6-1,Pou2f2,Sox,TATA,Zfp105				26kb 3' of RP11-319E12.2	316kb 3' of LOC255130
4	57521532	0.28	0.85	rs78255533	C	G	4.49804e-05	-0.231033	0.0579098	0.31	0.1	0	0.16							Foxp1,STAT				26kb 3' of RP11-319E12.2	316kb 3' of LOC255130
4	57521627	0.3	0.84	rs2119499	C	G	4.51705e-05	-0.225327	0.0564138	0.38	0.24	0.29	0.18							AIRE,Evi-1,GR,Mef2				26kb 3' of RP11-319E12.2	316kb 3' of LOC255130
4	57523562	0.28	0.85	rs11729401	C	A	4.8303e-05	0.23027	0.0579553	0.09	0.08	0	0.16							Nkx2,Nkx3,TATA				28kb 3' of RP11-319E12.2	318kb 3' of LOC255130
4	57523800	0.3	0.84	rs11729482	C	G	4.74627e-05	-0.224543	0.0563732	0.38	0.24	0.3	0.18							NRSF,Nanog,SP2,STAT,TCF12,Znf143				29kb 3' of RP11-319E12.2	319kb 3' of LOC255130
4	57525656	0.28	0.85	rs80265511	A	G	4.76877e-05	-0.229811	0.0577871	0.09	0.08	0	0.16							Foxp1,HDAC2,Irf,p300				30kb 3' of RP11-319E12.2	320kb 3' of LOC255130
4	57525734	0.28	0.85	rs75629741	T	C	4.91568e-05	0.229968	0.0579368	0.09	0.08	0	0.16							DMRT7,Homez,Hoxd8,Nkx6-1,Sox				31kb 3' of RP11-319E12.2	320kb 3' of LOC255130
4	57526462	0.28	0.85	rs11734711	G	A	4.97768e-05	0.229779	0.0579301	0.09	0.08	0	0.16							KAP1				31kb 3' of RP11-319E12.2	321kb 3' of LOC255130
4	57527153	0.3	0.84	rs6829715	T	C	5.2333e-05	0.222987	0.0562911	0.38	0.23	0.29	0.18							CEBPA,CEBPB,STAT,TEF				32kb 3' of RP11-319E12.2	322kb 3' of LOC255130
4	57527552	0.28	0.85	rs6847456	G	C	5.00781e-05	0.229674	0.0579233	0.09	0.08	0	0.16							CEBPA,CEBPB,HMG-IY,Irf,Pax-4,STAT				32kb 3' of RP11-319E12.2	322kb 3' of LOC255130
4	57527843	0.3	0.84	rs6831022	T	C	5.24401e-05	0.222947	0.0562872	0.4	0.24	0.3	0.18							BATF,YY1				33kb 3' of RP11-319E12.2	323kb 3' of LOC255130
4	57527880	0.28	0.85	rs6849548	C	T	4.62291e-05	-0.230534	0.0578738	0.31	0.1	0	0.16											33kb 3' of RP11-319E12.2	323kb 3' of LOC255130
4	57528055	0.27	0.86	rs56293855	G	A	8.33332e-05	0.263487	0.0687208	0.09	0.08	0	0.16							BCL,CACD,CCNT2,CTCF,EBF,HNF4,NRSF,Pax-4,SP1,Zic,Znf143				33kb 3' of RP11-319E12.2	323kb 3' of LOC255130
4	57528056	0.28	0.84	rs59829725	G	A	0.000101811	0.249482	0.0657373	0.4	0.22	0.3	0.16							BCL,CACD,CCNT2,CTCF,EBF,Ets,HNF4,Irf,Myf,NRSF,Pax-4,RXRA,SP1,Zic,Znf143				33kb 3' of RP11-319E12.2	323kb 3' of LOC255130
4	57528385	0.3	0.84	rs2412812	G	A	5.24449e-05	0.22293	0.0562834	0.4	0.24	0.3	0.18							Dbx1,HMG-IY,HP1-site-factor,Irf,Ncx,Nkx6-1,PRDM1,Pax-4,STAT				33kb 3' of RP11-319E12.2	323kb 3' of LOC255130
4	57528447	0.28	0.85	rs6854039	G	A	5.0124e-05	0.229653	0.0579211	0.09	0.08	0	0.16							GATA,Nkx2,Nkx3				33kb 3' of RP11-319E12.2	323kb 3' of LOC255130
4	57528576	0.28	0.85	rs6855720	C	T	5.97452e-05	-0.226771	0.0577571	0.36	0.12	0.01	0.16							VDR				33kb 3' of RP11-319E12.2	323kb 3' of LOC255130
4	57531510	0.3	0.84	rs935068	G	T	3.84608e-05	-0.227417	0.0564396	0.27	0.21	0.28	0.18							Nr2f2				36kb 3' of RP11-319E12.2	326kb 3' of LOC255130
4	57531978	0.3	0.84	rs7438298	C	T	5.08359e-05	-0.223483	0.0563257	0.34	0.23	0.3	0.17							ATF3				37kb 3' of RP11-319E12.2	327kb 3' of LOC255130
4	57535353	0.3	0.85	rs149605841	G	A	NA	NA	NA	0.27	0.2	0.28	0.17							NF-kappaB				40kb 3' of RP11-319E12.2	330kb 3' of LOC255130
4	57540649	0.28	0.84	rs11946946	C	A	5.04416e-05	0.229396	0.0578773	0.09	0.08	0	0.16							CEBPB,DMRT2,Dlx3,Hltf,Irf,NF-AT		1 hit		45kb 3' of RP11-319E12.2	335kb 3' of LOC255130
4	57543851	0.29	0.84	rs4865241	G	A	5.54639e-05	0.221959	0.0562182	0.35	0.23	0.3	0.17							DMRT5				49kb 3' of RP11-319E12.2	339kb 3' of LOC255130
4	57545103	0.28	0.86	rs11727854	G	C	0.000206206	0.210907	0.0580192	0.09	0.08	0	0.16			IPSC	ESC, ESDR, IPSC	ESC,IPSC		Foxo,HNF1,VDR				50kb 3' of RP11-319E12.2	340kb 3' of LOC255130
4	57546103	0.28	0.86	rs17088360	C	T	0.000208745	-0.21066	0.0579987	0.08	0.08	0	0.16				ESC, IPSC			Cart1,Pou2f2,STAT				50kb 3' of RP11-685F15.1	341kb 3' of LOC255130
4	57547463	0.28	0.86	rs75324433	G	A	0.000223161	0.209855	0.0580358	0.08	0.08	0	0.16							BHLHE40,CAC-binding-protein,Egr-1,Pax-4,Pbx3,SETDB1,SP1,SRF,TATA				48kb 3' of RP11-685F15.1	342kb 3' of LOC255130
4	57550232	0.28	0.86	rs60422942	C	T	0.000246811	-0.208619	0.0580906	0.08	0.08	0	0.16				BRN, HRT, GI	BRN,BRN,HRT,KID		Sox				46kb 3' of RP11-685F15.1	345kb 3' of LOC255130
*unadjusted; NA=not available
