# Supplementary material for: Placenta and appetite genes GDF15 and IGFBP7 are associated with hyperemesis gravidarum
Source: Nat Commun. 2018 Mar 21;9:1178. doi: 10.1038/s41467-018-03258-0 (PMC5862842; doi:10.1038/s41467-018-03258-0)
Supplement: Supplementary file 4 — Supplementary Data 2(XLSX 99 kb) [file 41467_2018_3258_MOESM4_ESM.xlsx]

## Sheet: Sheet1
	LD	LD		hg19			eQTL	eQTL	SCAN1	SCAN1	SCAN1	SCAN1	SCAN2	SCAN2	SCAN2	SCAN2
LD with SNP	(r2)	(D')	variant	chr19:	alleles*	annotation	cell type	reference	effect	st err+	p-value	adj p-value++	effect	st err	p-value	adj p-value
rs16982345	0.3	0.9	rs11881403	18477814	A/G	3'UTR	lymphoblastoid	17,39	0.189	0.0425	7.99e-06	1.25e-05	0.0473	0.00684	4.73e-12	3.33e-11
and	0.4	0.9	rs1043063	18480171	C/T	3'UTR	blood	19	-0.204	0.0438	2.53e-06	4.16e-06	-0.0563	0.00697	6.15e-16	9.44e-15
rs45543339	0.8	0.9	rs17725099	18482358	A/G	none	blood	18,19	0.37	0.0513	1.03e-13	3.47e-13	0.0962	0.00773	1.94e-35	6.92e-33
	0.3	1	rs3787023	18498246	A/G	intronic	lymphoblastoid	17,39	0.198	0.0421	2.3e-06	3.8e-06	0.0491	0.00679	4.83e-13	4.07e-12
	1	1	rs1058587	18499422	C/G	missense	**DU145	20	-0.384	0.0511	9.16e-15	3.39e-14	-0.101	0.00769	1.69e-39	1.78e-36
	0.3	1	rs1055150	18499784	C/G	3'-UTR	lymphoblastoid	17,39	-0.196	0.0421	2.86e-06	4.68e-06	-0.0487	0.0068	7.73e-13	6.28e-12
rs34345957	0.7	0.9	rs3195944	18476711	A/G	3'-UTR	blood, dentritic	19,40,41	-0.185	0.065	0.0037	0.00452	-0.0485	0.0102	1.76e-06	4.56e-06
	0.3	-1	rs4808793	18493837	C/G	none	blood	19,42,41	0.0947	0.0431	0.0288	0.0324	0.027	0.00709	0.00014	0.00026
	1	1	rs1227731	18497903	A/G	intronic	blood	19,41	0.193	0.0606	0.00112	0.00143	0.0563	0.00949	3e-09	1.28e-08
	1	1	rs1054564	18499815	C/G	3'-UTR	blood	19,41,44	0.194	0.0606	0.00111	0.00143	0.0566	0.00949	2.48e-09	1.07e-08
rs4808787	0.2	0.6	rs12460909	18483223	A/G	none	blood	GTEx	-0.165	0.0426	0.000112	0.000158	-0.0459	0.00688	2.63e-11	1.62e-10
st err+=standard error
adj p-value++=adjusted p-value. We adjusted p-values by shrinking original association statistics (i.e. SNP-trait Z-scores) by the square root of observed lambda-GC and recomputed under the standard normal null.
*HG risk allele in bold
**DU145 transfected with GDF15 wild type compared to GDF15 (rs1058587-G); wt (C) higher expression (increased in HG)
Additional variant information can be found in Supplementary Data 1.
GTEx https://gtexportal.org/home/bubbleHeatmapPage/] the GTEx Portal accessed on 05/15/17.
